# Supplementary material for: Deficiency and Excess of Folic Acid Intake Promote Colorectal Carcinogenesis in AOM/DSS-Treated Mice: Roles in Uracil Misincorporation and DNA Methylation
Source: Nutrients. 2026 Apr 9;18(8):1187. doi: 10.3390/nu18081187 (PMC13118905; doi:10.3390/nu18081187)
Supplement: Supplementary file 1 [file nutrients-18-01187-s001.zip]

Archive with 1 entries (1 files):
- nutrients-4217931-supplementary.pdf
